# Supplementary material for: Application of Next Generation Semiconductor-Based Sequencing for the Identification of Apis mellifera Complementary Sex Determiner (csd) Alleles from Honey DNA
Source: Insects. 2021 Sep 24;12(10):868. doi: 10.3390/insects12100868 (PMC8536997; doi:10.3390/insects12100868)
Supplement: Supplementary file 1 [file insects-12-00868-s001.zip]

Archive with 1 entries (1 files):
- insects-1366701-supplementary.pdf
